# Supplementary material for: BuZhong YiQi Formula Alleviates Taste Disorders in Rats with Type 2 Diabetes Mellitus by Increasing the Number of Taste Buds and the Expression of Signaling Molecules in Taste Transduction Pathways
Source: Pharmaceuticals (Basel). 2025 Jun 3;18(6):838. doi: 10.3390/ph18060838 (PMC12196184; doi:10.3390/ph18060838)
Supplement: Supplementary file 1 [file pharmaceuticals-18-00838-s001.zip]

Archive with 5 entries (5 files):
- Figure S1 MRM_detection_of_multimodal_maps-N.tif
- Figure S2 MRM_detection_of_multimodal_maps-P.tif
- Figure S3 BZYQF_HPLC_maps.png
- Figure S4 calycosin_glucoside_HPLC_maps.png
- Table S1 All compounds were identified in BZYQF.xlsx
